# Supplementary material for: Parasitic infection increases risk-taking in a social, intermediate host carnivore
Source: Commun Biol. 2022 Nov 24;5:1180. doi: 10.1038/s42003-022-04122-0 (PMC9691632; doi:10.1038/s42003-022-04122-0)
Supplement: Supplementary file 4 — Supplementary Data 1 [file 42003_2022_4122_MOESM4_ESM.xlsx]

## Sheet: Data for figures
	Figure 1. panel a
	general area	packs included	tests	positive	% pos	negatives	positives			Figure 3						Figure 4
	NR, far west	8MIle, Quadrant, Swan, CJ	28	12	0.428571	16	12			male toxo negative	Months Monitored	Average	Lower CI	Upper CI		Toxo Negative	Months Monitored	Average	Lower CI	Upper CI
	NR, middle west	Leopold, Blacktail, Prospect, Oxbow, Crevice, Cottonwood	47	13	0.276596	34	13				0	0.0734754	-0.0480584	0.195009			0	0.0002196	-0.0012023	0.0016414
	NR, middle east	Rose, Slough, JB, Geode, Agate, 694	60	29	0.483333	31	29				6	0.154887	-0.025603	0.335378			6	0.0007186	-0.0032959	0.004733
	NR, far east	Druid, Silver, Lamar, 755759	26	8	0.307692	18	8				12	0.280851	0.0643864	0.497317			12	0.0023118	-0.0085777	0.0132013
	Mollies	Mollies	18	5	0.277778	13	5				18	0.42405	0.218376	0.629723			18	0.0074116	-0.0209912	0.0358144
	Cougar	Cougar	11	2	0.181818	9	2				24	0.541824	0.389698	0.69395			24	0.0234964	-0.0457317	0.0927244
	Hayden	Wapiti, Canyon, Hayden	22	1	0.0454545	21	1				30	0.625059	0.525166	0.724953			30	0.071958	-0.0756149	0.219531
	Delta	SodaDelta	18	4	0.222222	14	4				36	0.695438	0.585456	0.805419			36	0.19991	-0.0397526	0.439572
	Old Faithful/Madison	NezPerce, Gibbon	21	0	0	21	0.06				42	0.773717	0.625015	0.92242			42	0.446031	0.176595	0.715466
											48	0.856922	0.701664	1.01218			48	0.721801	0.458831	0.984772
	Figure 1. panel b										54	0.923856	0.802465	1.04525			54	0.893171	0.706608	1.07973
	pack	percent cougar overlap									60	0.964263	0.888239	1.04029			60	0.964212	0.869626	1.0588
	8mile	19.3333									66	0.984361	0.942835	1.02589			66	0.988613	0.948361	1.02886
	prospect	94									72	0.99338	0.972356	1.0144			72	0.996438	0.980711	1.01217
	junction	77									78	0.997239	0.987036	1.00744			78	0.998892	0.993028	1.00476
	lamar	7									84	0.998855	0.994028	1.00368			84	0.999656	0.997533	1.00178
	mollies	0									90	0.999527	0.997282	1.00177			90	0.999893	0.99914	1.00065
	cougar	0									96	0.999804	0.998773	1.00083			96	0.999967	0.999704	1.00023
	wapiti	0
	snake	0								male toxo positive	0	0.391429	0.0940748	0.688782		Toxo Positive
	canyon	4									6	0.519123	0.298882	0.739364			0	0.0155974	-0.0355906	0.0667854
											12	0.608719	0.454734	0.762703			6	0.0493238	-0.0723532	0.171001
											18	0.679657	0.521598	0.837716			12	0.143241	-0.102346	0.388827
	Figure 2										24	0.755423	0.551848	0.958997			18	0.350124	-0.0345266	0.734775
	CAT overlap LOW	0	0.0475	0.124							30	0.839164	0.628256	1.05007			24	0.634517	0.213685	1.05535
	CAT overlap MOD	0.0108	0.125	0.2392							36	0.911318	0.750604	1.07203			30	0.848358	0.551902	1.14481
	CAT overlap HIGH	0.0946	0.2839	0.4731							42	0.957428	0.860567	1.05429			36	0.947445	0.798819	1.09607
											48	0.981154	0.930073	1.03223			42	0.983078	0.920629	1.04553
	Figure 5										54	0.991981	0.966771	1.01719			48	0.994687	0.970551	1.01882
	Category	Lower CI	margin predict	Upper CI							60	0.996647	0.984612	1.00868			54	0.998345	0.989417	1.00727
	Dispersal male TOXOneg	0.42	0.59	0.62							66	0.998609	0.992971	1.00425			60	0.999486	0.996271	1.0027
	Dispersal male TOXOpos	0.61	0.68	1							72	0.999424	0.996816	1.00203			66	0.99984	0.998705	1.00098
	Dispersal female TOXOneg	0	0.02	0.06							78	0.999762	0.998568	1.00096			72	0.99995	0.999555	1.00035
	Dispersal female TOXOnpos	0	0.15	0.39							84	0.999902	0.999359	1.00045			78	0.999985	0.999849	1.00012
											90	0.99996	0.999715	1.0002			84	0.999995	0.999949	1.00004
	Lead TOXOneg	0	0.03	0.1							96	0.999983	0.999873	1.00009			90	0.999999	0.999983	1.00001
	Lead TOXOpos	0.23	0.7	1													96	1	0.999994	1.00001
										female toxo negative	0	0.000434	-0.0015827	0.0024507
											6	0.0010632	-0.003316	0.0054424
											12	0.00257	-0.006699	0.011839
											18	0.0061917	-0.0130368	0.0254201
											24	0.0148008	-0.0239507	0.0535522
											30	0.0347366	-0.0399094	0.109383
											36	0.0782325	-0.0551845	0.211649
											42	0.161952	-0.0484201	0.372325
											48	0.290357	0.0185566	0.562158
											54	0.433017	0.164919	0.701116
											60	0.548289	0.343328	0.753249
											66	0.629839	0.47487	0.784809
											72	0.700274	0.523346	0.877203
											78	0.779295	0.55328	1.00531
											84	0.862105	0.63761	1.0866
											90	0.927358	0.762951	1.09177
											96	0.966119	0.869822	1.06242
										female toxo positive	0	0.0050389	-0.013039	0.0231167
											6	0.0122196	-0.0252512	0.0496904
											12	0.028836	-0.0447901	0.102462
											18	0.0657287	-0.0682295	0.199687
											24	0.1393	-0.0734068	0.352008
											30	0.259105	-0.0133997	0.531609
											36	0.402722	0.13539	0.670055
											42	0.526151	0.318534	0.733768
											48	0.613717	0.456322	0.771113
											54	0.684361	0.508593	0.860129
											60	0.760879	0.530491	0.991267
											66	0.844581	0.60587	1.08329
											72	0.915234	0.73464	1.09583
											78	0.959596	0.852151	1.06704
											84	0.982179	0.926419	1.03794
											90	0.992429	0.965362	1.0195
											96	0.996837	0.984112	1.00956
